# Supplementary material for: Assessing hearing by measuring heartbeat: The effect of sound level
Source: PLoS One. 2019 Feb 28;14(2):e0212940. doi: 10.1371/journal.pone.0212940 (PMC6394942; doi:10.1371/journal.pone.0212940)
Supplement: S1 Dataset — (XLSX) [file pone.0212940.s003.xlsx]

## Sheet: heart rate
subject	Stimulus	HR_amp	time
1	1	-1.39028	1
2	1	0.45233	1
3	1	-4.12535	1				Stimulus:	1: 15 dB
4	1	-0.831334	1					2:40 dB
5	1	-2.02906	1					3: 65 dB
6	1	-2.20525	1					4: 90 dB
7	1	-1.59998	1
8	1	-2.15464	1				HR_amp:	Heat rate amplitude
9	1	-2.11206	1				time:	1: post-stimulus
10	1	-2.20881	1					0: pre stimulus
11	1	-0.233023	1
12	1	-0.99516	1
13	1	-2.10365	1
14	1	-1.55472	1
16	1	-0.0306157	1
17	1	-3.28467	1
18	1	-1.06329	1
19	1	-2.10359	1
20	1	-3.90969	1
21	1	-0.959844	1
22	1	-1.87329	1
23	1	-1.28851	1
24	1	-1.2814	1
25	1	-0.641176	1
26	1	-1.33317	1
27	1	-1.91684	1
28	1	-0.162357	1
1	2	0.498249	1
2	2	0.354118	1
3	2	2.19407	1
4	2	0.585146	1
5	2	0.424101	1
6	2	0.20282	1
7	2	-0.379365	1
8	2	-0.736336	1
9	2	0.699084	1
10	2	1.39722	1
11	2	1.52367	1
12	2	0.871472	1
13	2	-0.0433351	1
14	2	-0.362909	1
16	2	1.93473	1
17	2	0.801043	1
18	2	0.8633	1
19	2	1.35151	1
20	2	2.31048	1
21	2	0.608888	1
22	2	1.29217	1
23	2	0.687406	1
24	2	-0.184303	1
25	2	-0.281714	1
26	2	0.265983	1
27	2	0.268518	1
28	2	-0.0598692	1
1	3	3.58669	1
2	3	1.63494	1
3	3	3.37485	1
4	3	7.294	1
5	3	1.71244	1
6	3	0.724551	1
7	3	2.842	1
8	3	2.26181	1
9	3	0.174726	1
10	3	5.94507	1
11	3	2.58518	1
12	3	2.76937	1
13	3	2.98241	1
14	3	5.20985	1
16	3	4.08789	1
17	3	0.408542	1
18	3	3.49992	1
19	3	3.33333	1
20	3	1.53092	1
21	3	2.28014	1
22	3	2.41266	1
23	3	2.49275	1
24	3	1.37732	1
25	3	2.5403	1
26	3	3.66651	1
27	3	2.47665	1
28	3	0.481939	1
1	4	6.75267	1
2	4	3.03139	1
3	4	4.96585	1
4	4	7.23679	1
5	4	6.25918	1
6	4	0.25139	1
7	4	3.58752	1
8	4	3.85827	1
9	4	-0.283614	1
10	4	3.12806	1
11	4	2.57841	1
12	4	3.14116	1
13	4	2.29913	1
14	4	4.84346	1
16	4	6.38782	1
17	4	1.81159	1
18	4	0.336706	1
19	4	0.554476	1
20	4	1.99189	1
21	4	2.99933	1
22	4	4.08501	1
23	4	1.86845	1
24	4	0.946426	1
25	4	3.55304	1
26	4	4.43504	1
27	4	1.40647	1
28	4	1.07963	1
1	1	-0.280326	0
2	1	0.333942	0
3	1	-0.246978	0
4	1	0.0323536	0
5	1	0.0354696	0
6	1	-0.0905331	0
7	1	0.042752	0
8	1	-0.0834606	0
9	1	-0.0719823	0
10	1	0.0447461	0
11	1	0.0822281	0
12	1	0.0604849	0
13	1	-0.173535	0
14	1	-0.0469556	0
16	1	0.167362	0
17	1	-0.232049	0
18	1	-0.2691	0
19	1	-0.0670235	0
20	1	-0.36529	0
21	1	0.107263	0
22	1	-0.0758631	0
23	1	-0.044188	0
24	1	0.00825806	0
25	1	0.223203	0
26	1	-0.0492284	0
27	1	-0.0966092	0
28	1	-0.0222748	0
1	2	-0.0768367	0
2	2	-0.232805	0
3	2	-0.171704	0
4	2	-0.0199302	0
5	2	-0.0405103	0
6	2	-0.152209	0
7	2	-0.130372	0
8	2	-0.0750936	0
9	2	-0.0784164	0
10	2	-0.0935786	0
11	2	0.121956	0
12	2	-0.127637	0
13	2	-0.122771	0
14	2	-0.181282	0
16	2	-0.152232	0
17	2	0.0206903	0
18	2	-0.172096	0
19	2	0.0392885	0
20	2	0.0524084	0
21	2	-0.197753	0
22	2	-0.29981	0
23	2	-0.0830139	0
24	2	-0.061224	0
25	2	-0.260985	0
26	2	-0.204256	0
27	2	-0.0892204	0
28	2	0.00262953	0
1	3	0.102654	0
2	3	0.116508	0
3	3	0.362461	0
4	3	0.539347	0
5	3	-0.0295666	0
6	3	-0.181888	0
7	3	0.0485163	0
8	3	0.0997336	0
9	3	-0.0689726	0
10	3	0.101311	0
11	3	-0.062761	0
12	3	0.0866913	0
13	3	0.0386392	0
14	3	-0.022327	0
16	3	0.169517	0
17	3	-0.119267	0
18	3	0.2191	0
19	3	0.104741	0
20	3	0.0260751	0
21	3	0.0864991	0
22	3	0.0818597	0
23	3	-0.0755616	0
24	3	-0.0902828	0
25	3	0.117979	0
26	3	-0.0553443	0
27	3	0.0115555	0
28	3	-0.105558	0
1	4	0.0366061	0
2	4	0.32623	0
3	4	0.304121	0
4	4	0.262218	0
5	4	0.175375	0
6	4	-0.161096	0
7	4	0.295023	0
8	4	0.0790164	0
9	4	0.0783117	0
10	4	0.0151831	0
11	4	0.127882	0
12	4	0.0729882	0
13	4	0.0483281	0
14	4	0.0368779	0
16	4	0.0189838	0
17	4	-0.0108169	0
18	4	-0.103365	0
19	4	-0.0511205	0
20	4	0.497399	0
21	4	0.0769858	0
22	4	0.00634278	0
23	4	-0.0159686	0
24	4	-0.0392769	0
25	4	0.12468	0
26	4	-0.138761	0
27	4	0.133975	0
28	4	-0.174166	0
